# Supplementary material for: Fruiting Body Formation in Volvariella volvacea Can Occur Independently of Its MAT-A-Controlled Bipolar Mating System, Enabling Homothallic and Heterothallic Life Cycles
Source: G3 (Bethesda). 2016 May 16;6(7):2135–46. doi: 10.1534/g3.116.030700 (PMC4938666; doi:10.1534/g3.116.030700)
Supplement: Supplemental Material [file supp_g3.116.030700_TableS2.xls]

## Sheet: Sheet1
	SCAR15 (SV linkage group 7)	SCAR48 (SV linkage group 1)	Recombination between SCAR15 and SCAR48 alleles
PYd15	0	0	n
PYd21	1	1	n
1	0	1	y
2	1	1	n
3	1	0	y
4	0	0	n
5	0	0	n
6	0	0	n
7	1	1	n
8	1	1	n
9	2	1	unknown
10	1	0	y
11	0	0	n
12	1	0	y
13	0	0	n
14	1	1	n
15	0	0	n
16	1	0	y
17	0	3	unknown
18	0	1	y
19	1	0	y
20	0	0	n
21	1	0	y
22	0	1	y
23	0	1	y
24	3	3	D
25	1	1	n
26	0	0	n
27	0	1	y
28	0	1	y
29	1	0	y
30	1	1	n
31	0	1	y
32	0	0	n
33	1	0	y
34	0	1	y
35	3	3	D
36	0	0	n
37	1	1	n
38	0	1	y
39	1	0	y
40	1	1	n
41	1	0	y
42	1	1	n
43	1	0	y
44	1	1	n
45	0	3	unknown
46	0	0	n
47	3	0	unknown
48	1	0	y
49	0	1	y
50	1	1	n
51	1	0	y
52	1	1	n
53	1	1	n
54	1	0	y
55	1	1	n
56	1	0	y
57	3	1	unknown
58	3	1	unknown
59	1	1	n
60	0	0	n
61	0	1	y
62	0	0	n
63	0	0	n
64	3	0	unknown
65	0	1	y
66	1	0	y
67	0	1	y
68	1	0	y
69	0	0	n
70	1	1	n
71	0	1	y
72	1	0	y
73	0	1	y
74	1	0	y
75	0	0	n
76	1	0	y
77	1	0	y
78	1	0	y
79	0	1	y
80	0	0	n
81	1	1	n
82	1	1	n
83	1	1	n
84	0	0	n
85	0	1	y
86	0	1	y
87	1	0	y
88	0	1	y
89	1	0	y
90	0	0	n
91	1	1	n
92	1	0	y
93	0	1	y
94	3	3	D
95	1	1	n
96	1	1	n
97	0	1	y
98	1	0	y
99	1	0	y
100	0	1	y
101	0	1	y
102	1	0	y
103	1	0	y
104	1	0	y
105	1	0	y
106	0	1	y
107	3	0	unknown
108	1	0	y
109	0	1	y
110	0	0	y
111	1	1	n
112	2	1	unknown
	For all tables: "0" (47x), equal to PYd15; "1" (55x), equal to PYd21; "3" (double bands) (8x); no detected bands "2" (2x);	For all tables: "0" (55x), equal to PYd15; "1" (52x), equal to PYd21; "3" (double bands) (5x); no detected bands "2" (0x)	"y"(58x) recombination; "n"(42x) no recombination; "D"(3x) double bands in both markers; "unknown"(9x) one mark is double bands
Note: in case of double bands or if no band for a marker could be detected, recombination remained undetermined. Double bands were not included in individual allele distributions.
