# Supplementary material for: Fruiting Body Formation in Volvariella volvacea Can Occur Independently of Its MAT-A-Controlled Bipolar Mating System, Enabling Homothallic and Heterothallic Life Cycles
Source: G3 (Bethesda). 2016 May 16;6(7):2135–46. doi: 10.1534/g3.116.030700 (PMC4938666; doi:10.1534/g3.116.030700)
Supplement: Supplemental Material [file supp_g3.116.030700_TableS3.xls]

## Sheet: Table S3
	SCAR15 (SV linkage group 7)	SCAR48 (SV linkage group 1)	SCAR1270 (SV linkage group 4)	Recombination between SCAR15 and SCAR48 alleles	Recombination between SCAR15 and SCAR1270 alleles	Recombination between SCAR48 and SCAR1270 alleles
PYd15	0	0	0	n	n	n
PYd21	1	1	1	n	n	n
1	1	1	0	n	y	y
2	3	3	3	D	D	D
3	1	0	1	y	n	y
4	0	1	1	y	y	n
5	0	3	1	unknown	y	unknown
6	0	0	1	n	y	y
7	0	1	1	y	y	n
8	0	0	1	n	y	y
9	1	0	1	y	n	y
10	1	1	1	n	n	n
11	1	1	0	n	y	y
12	0	0	0	n	n	n
13	0	0	2	n	unknown	unknown
14	1	0	1	y	n	y
15	1	1	0	n	y	y
16	1	1	0	n	y	y
17	1	0	1	y	n	y
18	1	0	1	y	n	y
19	1	0	2	y	unknown	unknown
20	0	0	0	n	n	n
21	1	1	1	n	n	n
22	1	1	0	n	y	y
23	0	1	2	y	unknown	unknown
24	0	3	0	unknown	n	unknown
25	0	1	1	y	y	n
26	0	0	2	n	unknown	unknown
27	0	1	1	y	y	n
28	0	1	1	y	y	n
29	0	1	1	y	y	n
30	0	0	1	n	y	y
31	1	0	3	y	unknown	unknown
32	0	0	1	n	y	y
33	1	1	0	n	y	y
34	0	3	1	unknown	y	unknown
35	3	1	0	unknown	unknown	y
36	1	0	1	y	n	y
37	1	1	1	n	n	n
38	0	0	0	n	n	n
39	0	0	1	n	y	y
40	1	0	0	y	y	n
41	0	0	1	n	y	y
42	0	1	1	y	y	n
43	0	1	1	y	y	n
44	0	0	0	n	n	n
45	0	1	1	y	y	n
46	1	2	0	unknown	y	unknown
47	1	3	1	unknown	n	unknown
48	1	1	0	n	y	y
49	1	3	3	unknown	unknown	unknown
50	0	1	0	y	n	y
51	0	1	0	y	n	y
52	3	3	2	unknown	unknown	unknown
53	0	0	0	n	n	n
54	1	1	1	n	n	n
55	1	0	2	y	unknown	unknown
56	1	1	0	n	y	y
57	1	1	0	n	y	y
58	0	3	1	unknown	y	unknown
59	1	1	1	n	n	n
60	1	1	2	n	unknown	unknown
61	0	0	1	n	y	y
62	0	0	0	n	n	n
63	0	0	1	n	y	y
64	1	3	1	unknown	n	unknown
65	0	1	1	y	y	n
66	1	1	3	n	unknown	unknown
67	0	0	0	n	n	n
68	0	0	1	n	y	y
69	1	3	1	unknown	n	unknown
70	1	1	1	n	n	n
71	1	3	1	unknown	n	unknown
72	0	1	1	y	y	n
73	0	0	0	n	n	n
74	0	0	2	n	unknown	unknown
75	0	1	1	y	y	n
76	0	1	1	y	y	n
77	1	0	0	y	y	n
78	1	0	1	y	n	y
79	0	0	1	n	y	y
80	3	0	1	unknown	unknown	y
81	3	0	0	unknown	unknown	n
82	0	0	1	n	y	y
83	0	1	0	y	n	y
84	0	0	0	n	n	n
85	0	0	1	n	y	y
86	1	1	1	n	n	n
87	0	0	0	n	n	n
88	1	1	1	n	n	n
89	0	3	1	unknown	y	unknown
90	0	0	3	n	unknown	unknown
91	1	1	1	n	n	n
92	1	0	1	y	n	y
93	0	0	0	n	n	n
94	0	0	0	n	n	n
95	0	0	0	n	n	n
96	1	1	1	n	n	n
97	0	1	1	y	y	n
98	1	1	1	n	n	n
99	1	3	1	unknown	n	unknown
100	0	0	1	n	y	y
101	0	2	1	unknown	y	unknown
102	0	0	0	n	n	n
103	0	0	1	n	y	y
104	0	1	0	y	n	y
105	0	1	1	y	y	n
106	1	0	1	y	n	y
107	1	1	1	n	n	n
108	1	3	1	unknown	n	unknown
109	0	1	1	y	y	n
110	0	0	1	n	y	y
111	1	0	2	y	unknown	unknown
112	0	0	1	n	y	y
113	0	1	3	y	unknown	unknown
114	0	1	1	y	y	n
115	3	1	1	unknown	unknown	n
116	3	1	0	unknown	unknown	y
117	1	0	1	y	n	y
118	1	1	1	n	n	n
119	1	1	1	n	n	n
120	1	0	1	y	n	y
121	1	1	1	n	n	n
122	0	3	1	unknown	y	unknown
123	0	1	3	y	unknown	unknown
124	1	1	0	n	y	y
125	0	0	1	n	y	y
126	0	1	2	y	unknown	unknown
127	1	0	1	y	n	y
128	1	0	1	y	n	y
129	0	0	1	n	y	y
130	0	2	1	unknown	y	unknown
131	1	0	0	y	y	n
132	1	1	0	n	y	y
	For all tables: "0" (69x), equal to PYd15; "1" (56x), equal to PYd21; "3" (double bands) (7x); no detected bands "2" (0x).	For all tables: "0" (58x), equal to PYd15; "1" (56x), equal to PYd21; "3" (double bands) (15x); no detected bands "2" (3x)	For all tables: "0" (37x), equal to PYd15; "1" (78x), equal to PYd21; "3" (double bands) (7x); no detected bands "2" (10x)	For all tables: "y"(45x) recombination; "n"(64x) no recombination; "D"(1x) double bands in all 3 markers; "unknown"(22x) one mark is double bands	For all tables: "y"(57x) recombination; "n"(53x) no recombination; "D"(1x) double bands in all 3 markers; "unknown"(21x) one mark is double bands	For all tables: "y"(49x) recombination; "n"(51x) no recombination; "D"(1x) double bands in all 3 markers; "unknown"(31x) one mark is double bands
Note: in case of double bands or if no band for a marker could be detected, recombination remained undetermined. Double bands were not included in individual allele distributions.
