# Supplementary material for: Fruiting Body Formation in Volvariella volvacea Can Occur Independently of Its MAT-A-Controlled Bipolar Mating System, Enabling Homothallic and Heterothallic Life Cycles
Source: G3 (Bethesda). 2016 May 16;6(7):2135–46. doi: 10.1534/g3.116.030700 (PMC4938666; doi:10.1534/g3.116.030700)
Supplement: Supplemental Material [file supp_g3.116.030700_TableS4.xlsx]

## Sheet: Table S4
		Group1			Group2			Group3			Group4			Group5			Group6	Group7		Group8		Group9		Group10
		416	985	44	973	421	987	991	66	990	972	955	977	961	109	137	163	415	979	950	419	10	959	971	957
Chi-square test result for 105 SSIs (total)	Numbers: a (PYd15)	78	47	42	35	70	70	50	50	44	49	50	38	39	27	47	48	50	71	67	28	27	31	29	32
Calculations	Numbers: b (PYd21)	26	47	48	60	29	28	45	38	47	47	48	54	52	71	48	49	42	27	29	72	71	69	66	50
distribution a:b=1:1(p=0.01)		n	y	y	y	n	n	y	y	y	y	y	y	y	n	y	y	y	n	n	n	n	n	n	y
distribution a:b=1:2(p<0.01)															y						y	y	y	y
distribution a:b=2:1(p<0.01)		y				y	y												y	y
distribution a:b=1:3(p<0.01)															y						y	y	y	y
distribution a:b=3:1(p<0.01)		y				y	y												y	y
*14 SV markers were distributed in a 1:1 ratio, 5 SV markers were distributed in a 1:2 or 1:3 ratio, 5 SV markers were distributed in a 2:1 or 3:1 ratio
** 1:2 or 1:3 ratios are shaded green, 2:1 or 3:1 ratios are shaded yellow
Chi-square test result for 52 SSIs (total 105 of which SSIs with doubled SV markers (potential aneuploids) were removed )	Numbers: a (PYd15)	39	27	27	21	33	32	26	33	27	28	23	17	24	12	25	25	28	35	33	14	14	17	16	22
Calculations	Numbers: b (PYd21)	13	24	24	31	19	20	25	18	24	24	29	34	27	37	25	26	24	16	16	38	36	35	35	30
distribution a:b=1:1(p=0.01)		n	y	y	y	y	y	y	y	y	y	y	y	y	n	y	y	y	y	y	n	n	y	y	y
distribution a:b=1:2(p<0.01)															y						y	y
distribution a:b=2:1(p<0.01)		y
distribution a:b=1:3(p<0.01)															y						y	y
distribution a:b=3:1(p<0.01)		y
*20 SV markers were distributed in a 1:1 ratio, 3 SV markers were distributed in a 1:2 or 1:3 taio, 1 SV markers were distributed in a 2:1 or 3:1 ratio
** 1:2 or 1:3 ratios are shaded green, 2:1 or 3:1 ratios are shaded yellow
PCR result for total 105 SSIs																										doubled SV markers for each SSI
Single-spore isolate	A mating-type	416	985	44	973	421	987	991	66	990	972	955	977	961	109	137	163	415	979	950	419	10	959	971	957	percentage	number	missing SV markers
22	A1A2	1	3	3	0	3	3	3	0	3	3	3	3	3	3	3	3	3	0	0	3	3	3	3	3	79.1667	19	0
104	A1A2	0	3	3	3	0	0	3	3	3	0	1	3	1	1	1	3	3	3	0	0	3	3	3	3	58.3333	14	0
95	A1A2	0	1	1	3	1	1	0	3	3	1	3	3	3	1	0	1	3	3	3	1	0	0	3	3	45.8333	11	0
19	A2	0	1	1	1	3	3	1	1	1	3	1	1	3	3	3	3	3	3	0	3	1	1	0	0	41.6667	10	0
70	A1A2	0	3	3	3	0	0	3	3	1	0	3	0	1	0	3	3	3	0	0	0	1	1	1	3	41.6667	10	0
88	A1A2	0	3	3	3	0	0	0	3	3	3	0	0	3	1	0	1	3	0	0	1	1	1	1	3	37.5	9	0
23	A1	1	0	3	3	0	0	0	0	0	0	3	1	1	1	3	1	1	0	3	0	3	1	3	0	29.1667	7	0
80	一	1	3	0	1	2	3	1	3	3	1	1	0	3	1	1	0	3	3	1	1	0	0	0	1	29.1667	7	1
81	A1A2	1	1	3	3	3	3	1	1	0	1	1	3	0	1	0	3	0	0	3	0	0	0	1	1	29.1667	7	0
58	A2	0	1	3	3	0	2	2	0	2	1	3	0	1	1	3	1	3	0	0	1	3	0	1	1	25	6	3
59	A1	0	0	1	0	0	0	0	3	0	3	0	0	3	0	0	1	3	3	0	1	1	1	2	3	25	6	1
65	A2	0	1	0	1	0	0	3	3	1	3	3	0	3	0	3	1	0	0	0	1	1	1	1	1	25	6	0
97	A1	1	1	3	0	0	1	0	3	3	1	3	3	1	0	3	0	1	0	0	0	1	1	1	0	25	6	0
1	A2	1	0	0	1	3	3	1	3	1	0	0	0	0	0	3	1	1	0	3	1	0	0	0	0	20.8333	5	0
51	A1A2	0	3	3	1	0	0	0	0	0	1	1	1	1	0	1	0	1	1	0	1	3	3	1	1	16.6667	4	0
94	A2	0	0	1	1	0	0	3	3	3	0	0	2	2	1	1	0	1	0	2	1	1	1	1	3	16.6667	4	3
18	A1	0	0	3	3	0	0	1	0	0	1	0	0	1	1	1	0	0	3	0	0	1	1	0	0	12.5	3	0
33	A1	0	1	0	1	1	1	1	0	0	1	1	3	0	0	0	3	1	1	0	3	0	0	0	0	12.5	3	0
52	A1	0	0	1	1	3	0	0	2	1	3	1	0	1	1	0	0	0	1	0	1	0	0	2	3	12.5	3	2
71	A1	0	1	0	0	0	0	0	0	3	1	0	3	1	1	1	0	1	0	0	0	1	1	1	3	12.5	3	0
72	A1	0	1	3	0	0	0	1	0	3	0	0	2	1	0	1	0	1	0	0	0	1	1	1	3	12.5	3	1
77	A1	0	1	1	0	0	0	0	3	0	3	1	0	2	0	0	3	2	0	1	0	1	1	1	1	12.5	3	2
10	A1	0	3	0	1	0	0	1	1	1	0	1	1	0	0	0	1	3	0	0	1	1	1	1	1	8.33333	2	0
20	A2	0	1	0	1	1	0	0	1	1	0	0	0	1	3	1	0	0	1	0	0	0	3	0	0	8.33333	2	0
47	A2	1	3	3	1	1	0	1	1	0	1	0	1	2	1	0	0	0	0	1	1	1	1	0	0	8.33333	2	1
53	一	0	0	1	1	0	0	0	3	1	1	1	1	1	1	0	1	0	0	0	1	1	1	2	3	8.33333	2	1
55	A2	0	0	1	1	0	0	3	2	1	1	0	0	3	1	0	1	0	0	0	1	1	1	2	1	8.33333	2	2
68	A1	0	1	0	0	0	0	0	0	0	0	0	3	0	0	0	1	0	0	3	1	1	1	1	1	8.33333	2	0
74	A2	0	1	1	1	1	1	1	1	1	0	0	3	1	1	1	0	0	0	1	3	0	0	1	1	8.33333	2	0
6	A2	3	1	0	1	0	0	0	1	1	0	0	0	1	1	1	0	0	0	1	1	0	0	1	1	4.16667	1	0
8	A1	0	3	1	1	0	0	1	0	0	0	0	1	1	1	0	1	0	0	0	1	1	2	1	1	4.16667	1	1
28	A2	1	1	1	3	0	0	1	1	1	1	0	0	0	2	0	1	0	0	1	1	1	1	0	0	4.16667	1	1
38	A1	0	1	1	1	1	3	0	0	0	0	1	1	1	1	1	1	0	1	1	1	1	1	1	1	4.16667	1	0
39	A2	1	0	1	3	1	1	0	1	1	0	0	0	0	0	0	0	0	1	1	1	0	0	1	1	4.16667	1	0
41	A1	0	0	3	1	0	0	1	2	0	0	1	1	1	1	1	1	1	0	1	1	1	1	1	1	4.16667	1	1
49	A1	0	0	1	1	0	0	1	1	1	1	0	1	0	1	0	1	0	0	0	1	1	1	1	3	4.16667	1	0
54	A1	0	1	0	1	0	0	0	3	1	1	0	1	0	1	0	0	0	0	0	1	1	1	1	1	4.16667	1	0
56	A1	0	0	1	1	0	0	0	0	0	1	0	1	1	1	1	0	1	1	0	1	1	1	1	3	4.16667	1	0
57	A1	0	1	1	1	0	0	1	0	2	2	0	1	2	1	1	0	0	1	0	1	1	1	1	3	4.16667	1	3
63	A2	0	0	3	1	0	0	0	1	1	0	1	0	1	0	1	1	1	0	0	1	1	0	1	1	4.16667	1	0
64	A1	0	1	0	0	0	0	0	0	0	1	0	1	0	1	0	0	1	0	0	0	1	1	1	3	4.16667	1	0
66	A2	0	0	1	0	0	0	1	1	3	1	1	1	1	1	1	1	2	0	0	1	1	1	1	1	4.16667	1	1
67	A1	0	0	1	0	0	0	1	1	1	0	0	1	0	0	0	1	1	0	0	1	1	1	1	3	4.16667	1	0
69	A2	0	0	1	1	0	0	2	0	1	1	1	1	0	1	1	1	3	0	0	1	1	1	2	1	4.16667	1	2
73	A2	1	0	0	1	0	0	0	0	1	0	1	0	1	1	1	0	1	0	0	1	1	1	1	3	4.16667	1	0
75	A2	0	1	1	1	1	1	0	1	1	1	0	1	0	0	0	0	0	0	1	0	1	1	0	3	4.16667	1	0
78	A2	1	1	1	1	0	0	0	1	2	1	1	0	1	1	1	0	0	0	0	0	1	1	0	3	4.16667	1	1
79	A1	1	3	0	1	0	0	1	1	1	1	0	0	1	1	1	1	0	0	1	1	1	1	1	1	4.16667	1	0
82	A1	0	1	1	0	1	0	1	1	0	0	1	1	0	1	0	1	0	0	1	0	0	0	0	3	4.16667	1	0
86	A1	0	0	1	1	0	0	0	1	1	0	0	2	1	1	1	0	1	0	0	1	1	1	1	3	4.16667	1	1
89	A1	0	0	0	0	0	1	2	1	0	2	0	0	2	1	0	1	1	1	0	1	1	1	1	3	4.16667	1	3
93	A1	1	1	1	0	1	1	1	1	1	0	0	0	1	1	1	0	1	1	1	1	0	0	0	3	4.16667	1	0
102	A1	0	0	0	0	0	0	0	0	0	1	1	1	0	1	1	0	1	1	0	3	0	0	0	0	4.16667	1	0
2	A2	1	0	0	1	0	0	1	1	1	0	1	0	0	1	0	1	1	0	1	1	0	0	0	0	0	0	0
3	A1	1	0	0	0	1	1	1	0	1	1	0	1	0	2	2	0	0	0	0	1	2	1	2	0	0	0	4
4	A2	0	0	1	0	0	0	1	1	1	0	0	1	1	1	1	0	1	0	0	0	1	1	1	0	0	0	0
5	A1	1	0	1	0	1	1	0	0	0	1	1	1	1	1	1	0	0	1	0	0	0	0	0	0	0	0	0
7	A2	0	1	0	1	0	0	1	1	1	0	0	1	1	1	0	0	0	0	0	0	1	1	1	0	0	0	0
9	A2	0	1	0	1	0	0	0	0	0	0	1	0	0	1	0	1	1	0	0	1	1	1	1	1	0	0	0
11	A1	0	1	0	1	0	0	0	1	1	1	0	1	1	0	1	0	0	0	0	1	1	1	1	1	0	0	0
12	A1	0	1	0	1	1	0	1	2	1	0	0	0	0	1	2	1	1	0	0	1	1	1	1	1	0	0	2
13	A1	0	1	2	0	0	0	0	1	1	0	0	0	1	1	1	1	0	0	0	1	1	1	1	1	0	0	1
14	A1	0	0	0	1	0	0	0	1	0	1	1	0	1	0	1	0	0	0	0	1	1	1	1	0	0	0	0
15	A1	0	1	1	1	0	1	1	0	0	1	0	1	1	1	1	0	0	0	0	1	1	1	1	1	0	0	0
16	A1	0	1	1	1	0	0	1	0	1	1	0	0	1	1	1	0	0	0	0	1	1	1	1	0	0	0	0
17	A2	1	0	1	1	1	1	1	0	0	1	0	1	0	1	0	1	1	1	0	0	0	0	1	1	0	0	0
21	A2	1	0	1	1	0	0	0	0	0	0	0	0	1	1	1	0	0	0	0	1	1	1	1	1	0	0	0
24	A2	0	1	0	0	1	1	0	0	0	0	0	0	0	0	0	1	1	1	1	1	1	1	1	1	0	0	0
25	A1	0	1	1	0	0	0	0	0	0	1	1	1	0	0	0	1	0	0	0	1	0	0	1	1	0	0	0
26	A2	0	0	1	0	1	1	0	0	0	1	1	1	0	2	0	0	1	1	1	1	0	0	0	0	0	0	1
27	A1	0	0	0	1	1	1	0	0	0	0	0	1	0	1	0	1	1	1	0	0	0	0	0	0	0	0	0
29	A2	0	1	0	0	1	1	0	0	0	0	0	1	0	1	0	1	1	1	0	0	1	1	1	1	0	0	0
30	A2	0	0	0	0	1	1	1	0	0	0	0	1	1	1	1	1	0	1	0	0	0	0	1	1	0	0	0
31	A1	0	1	0	1	1	1	0	0	0	1	0	0	0	0	0	1	0	1	1	1	1	1	1	1	0	0	0
32	A2	1	1	1	1	1	1	0	1	1	0	0	1	0	1	0	0	1	1	1	1	0	0	0	0	0	0	0
34	A2	0	0	1	1	0	0	1	1	1	1	1	1	1	1	1	0	0	0	1	1	0	0	1	1	0	0	0
35	A1	0	1	0	0	0	0	0	1	1	1	1	1	1	1	1	1	1	0	1	1	1	1	0	0	0	0	0
36	A2	1	0	0	1	0	0	1	1	1	0	0	1	1	1	1	1	1	0	1	1	1	1	1	1	0	0	0
37	A1	0	1	1	1	0	0	0	0	0	1	1	1	1	1	1	0	1	0	1	1	1	1	0	0	0	0	0
40	A2	1	0	0	0	0	0	1	0	0	0	1	1	1	1	1	1	1	0	0	0	1	1	1	1	0	0	0
42	A1	0	0	0	1	0	0	1	0	0	0	1	1	1	1	1	1	0	0	1	1	1	1	1	1	0	0	0
43	A1A2	0	1	1	1	0	0	1	0	0	1	1	1	0	0	0	1	1	0	0	0	1	1	1	1	0	0	0
44	A1	1	0	0	0	0	1	1	0	1	0	1	1	1	0	1	1	0	0	1	1	1	0	1	1	0	0	0
45	A1	0	0	0	0	0	0	0	0	0	1	1	0	0	1	0	1	0	0	0	0	0	0	0	0	0	0	0
46	A2	1	0	1	1	1	0	0	1	1	0	0	0	0	1	0	0	0	0	1	1	1	0	0	1	0	0	0
48	A1	0	2	1	0	0	0	1	1	1	1	0	0	0	1	0	0	0	0	0	1	1	0	1	1	0	0	1
50	A2	0	1	0	1	0	0	0	0	0	0	0	1	0	1	0	0	0	0	0	1	1	1	1	1	0	0	0
60	A2	0	0	1	1	0	0	1	0	0	1	0	0	0	1	0	1	1	0	0	1	1	1	1	0	0	0	0
61	A1	0	1	0	1	0	0	0	0	0	0	1	1	1	1	1	0	1	0	0	1	1	1	1	0	0	0	0
62	A1	0	0	1	1	0	0	0	1	1	0	1	1	1	0	1	1	0	2	0	1	1	1	1	1	0	0	1
76	A2	0	1	1	1	1	1	1	0	1	1	0	0	0	1	0	1	0	0	0	0	0	0	1	1	0	0	0
83	A2	1	0	0	1	0	1	0	0	1	0	1	1	1	1	1	0	0	0	0	0	0	0	1	1	0	0	0
84	A2	0	1	1	1	0	0	1	0	1	0	1	2	1	1	0	0	0	0	1	0	1	1	1	1	0	0	1
85	A1	0	1	1	1	0	0	1	0	0	0	1	1	0	1	0	0	0	0	0	1	1	1	1	1	0	0	0
87	A2	0	0	1	1	0	0	0	1	1	1	1	1	0	1	0	1	0	0	0	1	1	1	1	1	0	0	0
90	A1	0	1	1	1	0	0	0	1	1	1	0	0	0	2	0	1	1	1	1	1	0	0	1	1	0	0	1
91	A2	0	0	0	0	1	1	1	0	0	0	1	1	1	1	1	0	1	1	0	1	1	1	0	0	0	0	0
92	A2	0	1	1	0	1	1	0	1	1	0	1	1	1	1	1	0	1	1	0	1	1	1	0	0	0	0	0
96	A1	0	1	1	0	1	1	0	0	0	1	1	1	1	0	1	0	1	1	0	1	1	1	0	0	0	0	0
98	A2	0	1	1	0	1	1	0	0	0	1	1	1	1	0	1	1	0	0	0	1	1	1	0	0	0	0	0
99	A2	0	0	0	0	0	0	2	0	2	1	1	0	2	0	0	0	1	1	2	0	2	1	0	0	0	0	5
100	A2	1	0	0	0	0	0	1	1	1	0	1	0	0	1	0	1	1	1	1	1	0	0	0	0	0	0	0
101	A1	0	0	0	1	0	0	1	0	0	0	1	1	1	1	1	1	0	0	1	1	1	1	1	1	0	0	0
103	A2	1	0	0	0	1	1	1	0	0	0	1	1	0	0	0	0	1	1	2	1	1	1	0	0	0	0	1
105	A2	0	0	0	1	1	1	1	1	1	1	1	1	1	1	1	2	0	0	2	1	1	1	1	1	0	0	2
PYd15	A1	0	0	0	0	0	0	0	0	0	0	0	0	0	0	0	0	0	0	0	0	0	0	0	0	0	0	0
PYd21	A2	1	1	1	1	1	1	1	1	1	1	1	1	1	1	1	1	1	1	1	1	1	1	1	1	0	0	0
	49 A1(PYd15)，46 A2(PYd21)，8 A1A2(H1521)，2 n(no A1A2)	78a (the same with PYd15)，26b (the same with PYd21)，1d (double bands)	47a (the same with PYd15)，47b (the same with PYd21)，10d (double bands),1n (no band)	42a (the same with PYd15)，48b (the same with PYd21)，14d (double bands),1n (no band)	35a (the same with PYd15)，60b (the same with PYd21)，10d (double bands),0n (no band)	70a (the same with PYd15)，29b (the same with PYd21)，5d (double bands),1n (no band)	70a (the same with PYd15)，28b (the same with PYd21)，6d (double bands),1n (no band)	50a (the same with PYd15)，45b (the same with PYd21)，6d (double bands),4n (no band)	50a (the same with PYd15)，38b (the same with PYd21)，13d (double bands),4n (no band)	44a (the same with PYd15)，47b (the same with PYd21)，10d (double bands),4n (no band)	49a (the same with PYd15)，47b (the same with PYd21)，7d (double bands),2n (no band)	50a (the same with PYd15)，48b (the same with PYd21)，7d (double bands)	38a (the same with PYd15)，54b (the same with PYd21)，9d (double bands),4n (no band)	39a (the same with PYd15)，52b (the same with PYd21)，7d (double bands),6n (no band)	27a (the same with PYd15)，71b (the same with PYd21)，3d (double bands),4n (no band)	47a (the same with PYd15)，48b (the same with PYd21)，8d (double bands),2n (no band)	48a (the same with PYd15)，49b (the same with PYd21)，7d (double bands),1n (no band)	50a (the same with PYd15)，42b (the same with PYd21)，11d (double bands),2n (no band)	71a (the same with PYd15)，27b (the same with PYd21)，6d (double bands),1n (no band)	67a (the same with PYd15)，29b (the same with PYd21)，5d (double bands),4n (no band)	28a (the same with PYd15)，72b (the same with PYd21)，5d (double bands),0n (no band)	27a (the same with PYd15)，71b (the same with PYd21)，5d (double bands),2n (no band)	31a (the same with PYd15)，69b (the same with PYd21)，4d (double bands),1n (no band)	29a (the same with PYd15)，66b (the same with PYd21)，4d (double bands),6n (no band)	32a (the same with PYd15)，50b (the same with PYd21)，23d (double bands),0n (no band)
Note: 0=a (PYd15), 1=b (PYd21), 2 = no band, 3 = double band
