# Supplementary material for: Fruiting Body Formation in Volvariella volvacea Can Occur Independently of Its MAT-A-Controlled Bipolar Mating System, Enabling Homothallic and Heterothallic Life Cycles
Source: G3 (Bethesda). 2016 May 16;6(7):2135–46. doi: 10.1534/g3.116.030700 (PMC4938666; doi:10.1534/g3.116.030700)
Supplement: Supplemental Material [file supp_g3.116.030700_TableS5.xlsx]

## Sheet: Sheet1
Table S5-1 The expression level of A mating-type genes in different stages of V.volvacea.
	PYd15	PYd21	H1521	Primordia
HD1(PYd15)	1.72±0.33	-	1.00±0.36	13.86±4.75
HD2(PYd15)	1.42±0.34	-	1.00±0.32	12.40±3.99
HD1(PYd21)	-	812.86±232.65	1.00±0.69	0
HD2(PYd21)	-	951.92±290.44	1.00±0.71	2.21±2.53
Table S5-2 The expression level of B mating-type genes in different stages of V.volvacea.
	VvSTE3.1	VvSTE3.2	VvSTE3.3	VvSTE3.4
PYd15	0.8181±0.0127	0.7077±0.7433	0.9229±0.9775	4.9365±2.2748
PYd21	0.8803±0.2466	0.1566±0.0199	0.1843±0.0142	0.2407±0.079
H1521	1±0.3322	1±0.2254	1±0.3786	1±0.2877
Primordia	23.3292±14.861	7.179±0.3513	3.6001±0.5755	25.4628±4.5442
